# Supplementary material for: Rearrangements of 2.5 Kilobases of Noncoding DNA from the Drosophila even-skipped Locus Define Predictive Rules of Genomic cis-Regulatory Logic
Source: PLoS Genet. 2013 Feb 28;9(2):e1003243. doi: 10.1371/journal.pgen.1003243 (PMC3585115; doi:10.1371/journal.pgen.1003243)
Supplement: Text S1 — Comparison of Recovery Rate and False Positive Rate Between PWMs. The first matrix in each table is the PWM used in this work. The remaining matrices are used for comparison. (TXT) [file pgen.1003243.s013.txt]

Text S1. Comparison of recovery rate and false positive rate between PWMs.

Ligand ID: Bicoid   Threshold score: 0

 No.  Footprint Name     Selex_matrix            Berman_matrix           Segal_PSSM           
----------------------------------------------------------------------------------------------
   1  eve_5490044        10.973088               7.3650179               7.9358411            
   2  eve_5489926        8.7043668               7.3650179               2.4877128            
   3  eve_5489661        8.6937717               7.2051086               1.2964335            
   4  Kr_20730480        7.6498078               5.2439214               4.1396604            
   5  tll_26676963       7.6011861               7.0850412               4.9637871            
   6  hb_4522593         7.1003942               6.9361623               -1.084182            
   7  hb_4520376         6.9712757               7.3650179               6.6027390            
   8  salm_11455772      6.9045219               6.4667662               0.1968103            
   9  tll_26676911       6.7304399               6.8160949               8.6308400            
  10  hb_4520482         6.5431339               5.6572124               2.9883308            
  11  Kr_20730539        6.5003689               7.3245162               7.4721596            
  12  Kr_20730450        6.4344212               7.2051086               0.6331775            
  13  hb_4520589         6.4165592               6.0591867               7.1123522            
  14  salm_11455642      5.9870832               6.2591169               -1.113343            
  15  eve_5489682        5.2815979               5.7101940               -1.284972            
  16  tll_26676841       5.2468857               5.7792100               0.9601759            
  17  salm_11455792      5.0076722               6.4667662               -5.860095            
  18  Kr_20730887        4.9185108               7.3245162               3.9800450            
  19  hb_4520538         4.8592632               6.5066469               8.6725818            
  20  hb_4522642         4.8412753               7.0850412               -5.458848            
  21  kni_20631194       4.6281361               6.7755932               10.424359            
  22  hb_4520451         4.1931550               5.1579875               0.2967409            
  23  hb_4520554         3.8446838               6.7755932               4.3838927            
  24  kni_20631236       3.6902845               5.3477645               6.4916818            
  25  tll_26676863       3.6378820               6.0777914               9.0844872            
  26  ems_9720614        3.0949000               4.9189089               2.0606660            
  27  salm_11455853      2.8859411               6.2186153               -4.405883            
  28  salm_11455822      2.7835126               5.3639500               -3.004377            
  29  h_8639674          2.7250920               6.8956606               -4.661284            
  30  h_8639265          2.5795114               5.5533693               2.5660183            
  31  ems_9720582        2.3965545               6.0379107               -3.759090            
  32  eve_5489833        1.7119113               4.4679525               -6.155684            
  33  h_8640856          1.6042010               5.7928444               2.7081662            
  34  hb_4520525         1.5348402               3.8005462               -4.770833            
  35  h_8639161          1.0017935               4.6090645               -6.213754            
  36  h_8641120          0.8446733               5.7928444               2.7081662            
  37  h_8639429          0.1804693               4.4066555               1.7877933            
  38  h_8639734          0.1735962               3.4576759               -2.738823            
  39  salm_11455736      -1.943340               2.4454091               0.5060910            
  40  h_8639369          -2.023610               2.6549908               -3.708958            
  41  tll_26677096       -2.162062               3.7791299               3.8021310            
  42  tll_26676938       -2.319302               3.0759018               -2.912656            
  43  h_8639419          -4.228279               0.6809580               0.9130470            
  44  hb_4520505         -4.238713               2.3517750               -7.067492            
  45  salm_11456121      -4.476342               3.9715640               -6.831886            
  46  tll_26677066       -5.784753               2.3517750               -8.420488            
  47  h_8641217          -7.348529               1.0610535               -8.560903            
  48  tll_26677188       -7.514560               0.8833913               -3.325554            
----------------------------------------------------------------------------------------------
 Recovery rate:          79%(38/48)              100%(48/48)             58%(28/48)           
----------------------------------------------------------------------------------------------


 No.  (-) control        Selex_matrix            Berman_matrix           Segal_PSSM           
----------------------------------------------------------------------------------------------
   1  eve_240            2.6538416               5.3178968               0.4778492            
   2  hb_100             0.8943013               1.3794925               -1.272251            
   3  eve_200            0.8868996               5.3178968               0.0991544            
   4  hb_20              -0.960085               2.8593261               -4.858646            
   5  eve_160            -2.078742               1.5192292               -4.715067            
   6  eve_220            -2.205660               2.5903798               -3.690664            
   7  hb_60              -2.761276               -0.547522               -5.619376            
   8  eve_60             -3.369785               1.5869614               -10.25134            
   9  eve_CDS_40         -3.467102               -0.853837               -4.826815            
  10  hb_40              -4.009892               2.4977997               1.9703366            
  11  eve_CDS_260        -4.085615               -0.945496               -5.180276            
  12  hb_80              -5.337456               -1.145056               -3.436799            
  13  eve_CDS_60         -5.504199               0.5623365               -9.032847            
  14  eve_120            -6.026538               -0.203174               -0.208572            
  15  eve_140            -6.026538               -0.203174               -0.208572            
  16  hb_0               -6.349643               -1.509006               -0.920037            
  17  eve_CDS_120        -6.559421               -0.143206               -2.133886            
  18  eve_100            -6.709010               -0.363024               -2.079789            
  19  eve_CDS_80         -7.211557               -2.762873               -7.356404            
  20  eve_40             -7.275197               2.1010975               -6.695371            
  21  eve_80             -7.308189               -1.529084               0.5258466            
  22  eve_0              -7.313680               1.0835710               -2.402485            
  23  eve_CDS_140        -7.435250               0.1662414               -6.176602            
  24  eve_CDS_180        -7.566895               -3.496448               -6.233216            
  25  eve_CDS_200        -7.933723               -3.950525               -3.771652            
  26  eve_CDS_240        -8.048538               5.7284627               -3.140533            
  27  eve_CDS_160        -8.152291               -3.615574               -5.539877            
  28  eve_260            -8.642178               0.3501864               -8.654665            
  29  eve_CDS_0          -9.170103               -2.345820               0.4063766            
  30  eve_CDS_280        -9.652260               -1.629750               -7.201970            
  31  eve_CDS_20         -9.758108               -1.699776               -2.010972            
  32  eve_20             -9.769919               -1.440977               -2.139178            
  33  eve_CDS_220        -11.37827               1.8423968               -7.715250            
  34  eve_CDS_100        -12.27328               -2.475388               -2.545827            
  35  eve_180            -14.01859               -0.369184               -4.908580            
----------------------------------------------------------------------------------------------
 False positive rate:    8%(3/35)                42%(15/35)              14%(5/35)            
----------------------------------------------------------------------------------------------


Ligand ID: Caudal   Threshold score: 0

 No.  Footprint Name     OneHybrid_matrix        Berman_matrix           Segal_PSSM           
----------------------------------------------------------------------------------------------
   1  salm_11455731      6.0983639               10.393943               2.6862910            
   2  kni_20631324       6.0102301               17.334129               0.7676393            
   3  ftz_2689640        4.6032014               17.306175               1.2421593            
   4  kni_20631348       4.4825812               16.973460               3.3752177            
   5  salm_11455702      4.4154119               15.567461               -0.566257            
   6  ftz_2689567        3.7554219               16.042121               6.4788099            
   7  salm_11455957      2.3276184               14.020124               -1.760133            
   8  kni_20631265       1.9338581               16.613965               9.5663600            
   9  salm_11455649      0.5808181               10.073704               3.2679859            
  10  kni_20631387       0.5180109               12.501540               7.5764767            
  11  kni_20631234       -1.716365               11.870563               -0.350081            
  12  kni_20631444       -2.078358               15.022695               -0.820330            
  13  kni_20631296       -6.235944               12.944966               2.8630435            
----------------------------------------------------------------------------------------------
 Recovery rate:          76%(10/13)              100%(13/13)             69%(9/13)            
----------------------------------------------------------------------------------------------
						 											      
						 											      
 No.  (-) control        OneHybrid_matrix        Berman_matrix           Segal_PSSM           
----------------------------------------------------------------------------------------------
   1  ftz_80             5.4959583               8.6447300               -5.186096            
   2  eve_CDS_120        2.5927815               6.5346495               -5.731018            
   3  eve_CDS_260        1.0323564               9.8985179               -1.923251            
   4  eve_CDS_40         0.1209072               8.7328522               -5.892737            
   5  eve_CDS_20         -0.109917               8.7672210               -3.311526            
   6  kni_20             -0.640116               6.1693792               -2.197658            
   7  eve_CDS_180        -0.680107               9.3814069               -0.148337            
   8  eve_CDS_100        -0.775649               11.392652               2.4845328            
   9  ftz_20             -0.876677               13.946507               0.3328526            
  10  eve_CDS_220        -1.314334               14.493327               -5.000259            
  11  kni_60             -1.467907               8.8263592               -2.048223            
  12  eve_CDS_280        -1.962187               13.645883               -2.214904            
  13  eve_CDS_60         -2.186115               13.364400               -2.953043            
  14  eve_CDS_80         -2.286945               7.2758475               -2.831344            
  15  kni_80             -2.572637               9.7479913               1.4036347            
  16  eve_CDS_160        -3.184340               10.361219               -3.000920            
  17  ftz_60             -3.369043               13.881431               7.6461590            
  18  ftz_0              -3.441286               9.7469138               -1.005538            
  19  eve_CDS_240        -4.037851               11.732070               2.7183376            
  20  kni_0              -4.154586               9.2592930               -6.115306            
  21  eve_CDS_200        -4.172534               8.0925780               -3.396572            
  22  kni_40             -4.354265               4.2813559               -7.543712            
  23  ftz_40             -4.841118               8.9320013               -5.411670            
  24  ftz_100            -5.184742               5.6087570               -4.567286            
  25  eve_CDS_0          -5.223245               10.397789               -2.657227            
  26  eve_CDS_140        -6.038926               9.4145835               -0.297012            
----------------------------------------------------------------------------------------------
 False positive rate:    15%(4/26)               100%(26/26)             19%(5/26)            
----------------------------------------------------------------------------------------------


Ligand ID: D-STAT   Threshold score: 0

 No.  Footprint Name     Dim_Selex_matrix        Berman_matrix           Segal_PSSM           
----------------------------------------------------------------------------------------------
   1  phl_2234394        8.5352046		 N/A	                 -5.285522            
   2  eve_5863323        8.4353290				         -1.433060            
   3  eve_5863202        4.3196953                                       -4.342221            
----------------------------------------------------------------------------------------------
 Recovery rate:          100%(3/3)                                       0%(0/3)              
----------------------------------------------------------------------------------------------


 No.  (-) control        Dim_Selex_matrix        Berman_matrix           Segal_PSSM           
----------------------------------------------------------------------------------------------
   1  eve_CDS_80         2.2999741               N/A                     -2.831344            
   2  eve_CDS_40         1.1250982                                       -5.892737            
   3  eve_CDS_260        0.5866049                                       -1.923251            
   4  eve_CDS_280        -0.030519                                       -2.214904            
   5  eve_CDS_240        -0.716261                                       2.7183376            
   6  eve_CDS_140        -1.608160                                       -0.297012            
   7  eve_20             -1.673121                                       -4.910894            
   8  eve_0              -2.841899                                       3.7212347            
   9  eve_CDS_0          -3.620777                                       -2.657227            
  10  eve_CDS_60         -4.257114                                       -2.953043            
  11  eve_CDS_120        -4.903508                                       -5.731018            
  12  eve_CDS_180        -5.332334                                       -0.148337            
  13  eve_CDS_220        -5.395904                                       -5.000259            
  14  eve_CDS_100        -5.614349                                       2.4845328            
  15  eve_CDS_20         -8.231011                                       -3.311526            
  16  eve_CDS_160        -8.269221                                       -3.000920            
  17  eve_CDS_200        -8.641831                                       -3.396572            
----------------------------------------------------------------------------------------------
 False positive rate:    17%(3/17)               N/A                     17%(3/17)            
----------------------------------------------------------------------------------------------


Ligand ID: Dichaete   Threshold score: 0

 No.  Footprint Name     OneHybrid_matrix        Berman_matrix           Segal_PSSM    
----------------------------------------------------------------------------------------------
   1  hTCR_75            10.844186               N/A                     N/A
   2  hTCR_50            10.063405                            
   3  hTCR_25            7.0966673                            
   4  hTCR_0             7.0725348                            
----------------------------------------------------------------------------------------------
 Recovery rate:          100%(4/4)               N/A                     N/A            
----------------------------------------------------------------------------------------------


 No.  (-) control        OneHybrid_matrix        Berman_matrix           Segal_PSSM
----------------------------------------------------------------------------------------------
   1  eve_CDS_160        4.3972007               N/A                     N/A
   2  eve_CDS_280        2.4218104                            
   3  hTCR_50            2.2510224                            
   4  eve_CDS_100        1.3438449                            
   5  eve_CDS_120        -0.111166                            
   6  hTCR_0             -0.339239                            
   7  hTCR_25            -0.363371                            
   8  eve_CDS_60         -1.451494                            
   9  eve_CDS_140        -2.805556                            
  10  eve_CDS_80         -3.488401                            
  11  eve_CDS_40         -3.553506                            
  12  eve_CDS_240        -3.685929                            
  13  eve_CDS_20         -4.178866                            
  14  eve_CDS_260        -4.900849                            
  15  eve_CDS_220        -5.242246                            
  16  eve_CDS_180        -5.250941                            
  17  eve_CDS_200        -7.824176                            
  18  eve_CDS_0          -8.320141                            
----------------------------------------------------------------------------------------------
 False positive rate:    22%(4/18)               N/A                     N/A
----------------------------------------------------------------------------------------------


Ligand ID: Hunchback   Threshold score: 0

 No.  Footprint Name     Selex_matrix            Berman_matrix           Segal_PSSM           
----------------------------------------------------------------------------------------------
   1  Ubx_12526647       10.791383               9.2836979               8.1808668            
   2  Ubx_12527039       10.791383               8.5672282               6.7963025            
   3  kni_20631265       10.601813               8.2763910               7.7369744            
   4  h_8640808          10.008415               8.0837292               3.3748513            
   5  Ubx_12599052       9.9224052               5.9927953               0.7755866            
   6  Ubx_12599302       9.8333793               8.1745381               5.7920626            
   7  h_8640846          9.3055018               8.2447161               4.5676700            
   8  h_8641126          9.3055018               8.2447161               4.4315029            
   9  Ubx_12590697       9.3055018               6.5272954               0.7936606            
  10  h_8638879          8.9741851               9.0234720               7.2693109            
  11  h_8641224          8.9741851               9.2836979               4.7332845            
  12  Ubx_12599100       8.9741851               9.2101435               6.8741909            
  13  abd-A_12636859     8.9741851               8.9747921               6.4816639            
  14  abd-A_12637017     8.9741851               9.0234720               3.3602017            
  15  Ubx_12590250       8.1912176               8.5793065               5.6223715            
  16  h_8639010          8.0161813               7.7182944               7.5668182            
  17  kni_20631435       7.4883038               8.3182706               0.6141237            
  18  Kr_20730350        7.3646665               7.5142154               7.9319525            
  19  kni_20630930       7.2038642               8.9747921               5.4143810            
  20  Ubx_12590381       6.9857683               9.0234720               5.0215469            
  21  Ubx_12590593       6.8997579               7.3487454               6.3983800            
  22  h_8639878          6.6965861               8.9991667               9.6478971            
  23  eve_5487658        6.5303000               6.6388262               5.0731479            
  24  Ubx_12527000       6.5303000               7.1199445               3.1998766            
  25  hb_4524060         6.5070167               6.6082196               8.9194694            
  26  hb_4523966         6.4210063               6.5792871               5.6912563            
  27  h_8639228          6.2458604               6.6842754               1.6866385            
  28  h_8639902          6.2458604               8.4347641               7.1651454            
  29  abd-A_12636914     6.2458604               7.4093886               5.9030880            
  30  Ubx_12526869       6.2028009               8.3926350               7.0271531            
  31  eve_5487626        6.1230675               6.4859628               7.2106767            
  32  salm_11456121      6.1081687               5.6006258               1.7249332            
  33  Kr_20730612        6.0340416               6.4457235               10.296807            
  34  h_8640992          6.0340416               7.1579254               9.5715166            
  35  hb_4524456         6.0340416               7.4274572               8.5105705            
  36  kni_20631139       6.0277645               7.8656323               6.7358149            
  37  eve_5487486        5.9907113               7.7104945               6.3949573            
  38  kni_20631098       5.8276082               7.4182663               6.2256704            
  39  eve_5487362        5.7385823               7.1579254               7.6222670            
  40  eve_5487588        5.7385823               8.1502329               9.7349313            
  41  abd-A_12636602     5.3397343               4.0761899               4.2689994            
  42  h_8638531          5.0888369               6.6728814               8.5080483            
  43  eve_5490184        4.9852780               6.6082196               10.761988            
  44  eve_5490101        4.8992676               8.3683298               9.6311554            
  45  h_8638772          4.8431381               5.8137674               2.4416767            
  46  Ubx_12590280       4.8431381               5.8873218               6.0730810            
  47  en_7044664         4.8118568               4.2445626               -2.527961            
  48  Ubx_12599166       4.7599791               7.4288503               4.1856834            
  49  kni_20630961       4.6333245               5.3383687               3.6482003            
  50  kni_20630793       4.3576352               5.0325494               -0.017654            
  51  hb_4524372         4.3058695               5.0996780               3.8086467            
  52  h_8638364          4.2168436               7.1038885               9.0902129            
  53  abd-A_12636642     4.0964206               8.4418843               3.8267992            
  54  h_8639754          3.9379489               7.7174710               7.0536015            
  55  Kr_20730828        3.9213843               7.8743951               7.3766966            
  56  hb_4520496         3.9213843               7.3932768               9.2499679            
  57  h_8639081          3.8979335               3.6199462               -1.919073            
  58  Ubx_12590783       3.8538530               2.9000515               -2.639599            
  59  h_8638469          3.7771477               7.0579717               5.1333971            
  60  Kr_20730587        3.6623691               5.6458252               3.0083662            
  61  kni_20630440       3.5590518               6.3328585               1.6538761            
  62  h_8639247          3.1864306               7.0463947               8.8825499            
  63  h_8639056          3.1090672               8.7233289               7.3014509            
  64  kni_20630772       3.0689710               6.1365706               2.0118584            
  65  h_8640959          3.0443909               4.2876169               -0.271253            
  66  h_8638727          3.0230568               7.7888773               6.4383373            
  67  h_8641246          3.0230568               7.0972822               6.1502663            
  68  h_8638509          2.8981066               7.6441212               3.3149771            
  69  eve_5490019        2.8981066               7.5705668               4.8689366            
  70  eve_5487609        2.7823614               5.5159194               2.6617184            
  71  Ubx_12589545       2.7760844               7.1840909               1.5573824            
  72  Ubx_12599129       2.6876320               6.7450672               0.1005821            
  73  eve_5487810        2.3332351               7.0132843               3.2425925            
  74  hb_4524271         2.2912664               6.8090140               0.9293928            
  75  h_8638596          2.1276126               5.8266786               1.3736793            
  76  Ubx_12590483       2.0990861               5.7755420               2.5394291            
  77  Ubx_12599382       1.9066014               6.7045807               1.7541502            
  78  eve_5487382        1.8959142               7.4259634               7.4933461            
  79  eve_5487762        1.6605378               6.3293016               3.8701317            
  80  hb_4522754         1.4694836               1.9346693               -4.785009            
  81  h_8639708          1.2631021               5.1071564               1.2192404            
  82  en_7044713         1.1953773               3.5205535               0.1780436            
  83  Ubx_12590861       1.1953773               3.4469990               5.9351520            
  84  Ubx_12590459       1.1383276               5.3136874               3.7657742            
  85  h_8638434          1.1129468               4.6214620               -1.421351            
  86  hb_4520980         0.6723174               4.9362199               2.3983037            
  87  Kr_20730467        0.6348696               6.6461962               0.3495103            
  88  h_8641168          0.2398395               3.5259183               -1.890665            
  89  h_8639037          0.1140310               5.9150001               5.6669322            
  90  h_8639104          0.0787162               7.1501256               7.1397478            
  91  Ubx_12590074       -0.174292               2.0809816               4.2924422            
  92  kni_20630483       -0.811324               4.9226926               4.9470252            
  93  Ubx_12589994       -0.821723               5.8005947               3.2270407            
  94  Ubx_12589579       -1.033542               6.5365431               5.9296064            
  95  Ubx_12590518       -1.364046               3.0842691               -1.263058            
  96  Kr_20730423        -1.393224               4.9112303               3.6019368            
  97  Ubx_12590892       -1.703166               3.2235676               -1.079427            
  98  kni_20630376       -2.052076               -2.021687               -2.957224            
  99  Ubx_12589643       -2.061102               2.2710567               -4.058768            
 100  eve_5487437        -2.075889               5.5087628               4.4756752            
 101  h_8638934          -3.768947               6.3172102               4.1813880            
 102  eve_5487400        -4.101929               4.5021343               -1.806276            
 103  Ubx_12590428       -4.208016               -0.258666               -4.198773            
----------------------------------------------------------------------------------------------
 Recovery rate:          87%(90/103)             98%(101/103)            86%(89/103)          
----------------------------------------------------------------------------------------------


 No.  (-) control        Selex_matrix            Berman_matrix           Segal_PSSM           
----------------------------------------------------------------------------------------------
   1  h_80               2.6016216               4.0445150               -5.580898            
   2  h_100              -0.582647               1.5854043               -3.547998            
   3  eve_CDS_260        -1.380878               -4.687844               -8.642225            
   4  eve_CDS_40         -4.374998               -0.230411               -8.575636            
   5  eve_CDS_100        -4.967938               -4.215538               -4.563923            
   6  eve_CDS_280        -5.807399               1.8197078               -0.874750            
   7  eve_CDS_20         -5.971819               -7.803088               -10.67095            
   8  h_20               -6.067792               -0.247416               -7.843050            
   9  h_40               -6.473897               -1.526416               -12.40672            
  10  eve_CDS_60         -7.115483               -4.236869               -0.762784            
  11  h_60               -7.243523               0.2258916               -8.116877            
  12  eve_CDS_240        -7.245537               -3.017512               -9.904448            
  13  h_140              -7.252861               -8.322266               -13.65678            
  14  eve_CDS_220        -8.148940               -7.092001               -14.07147            
  15  eve_CDS_200        -8.574561               -8.001531               -17.92519            
  16  eve_CDS_80         -9.717192               1.7792783               -8.583200            
  17  h_200              -9.720738               -0.476233               -7.809695            
  18  h_180              -10.03222               -5.604268               -9.805843            
  19  eve_CDS_160        -10.70816               -2.695638               -8.382420            
  20  h_120              -10.79060               -7.856962               -9.530500            
  21  h_0                -11.39114               -2.110246               -8.075432            
  22  h_160              -12.94726               -5.919493               -16.04083            
  23  eve_CDS_0          -14.23212               -7.048858               -14.88210            
  24  eve_CDS_140        -15.94467               -8.126877               -15.27547            
  25  eve_CDS_120        -16.16161               -6.225968               -14.57863            
  26  eve_CDS_180        -16.21213               -9.856875               -10.07642            
----------------------------------------------------------------------------------------------
 False positive rate:    3%(1/26)                19%(5/26)               0%(0/26)             
----------------------------------------------------------------------------------------------


Ligand ID: Kruppel   Threshold score: 0

 No.  Footprint Name     Selex_matrix            Berman_matrix           Segal_PSSM           
----------------------------------------------------------------------------------------------
   1  kni_20630559       9.9981367               8.9774021               7.4384508            
   2  kni_20630372       9.9424310               10.537240               7.4384508            
   3  kni_20630504       9.9424310               10.537240               7.4384508            
   4  kni_20630536       9.9424310               10.537240               7.4384508            
   5  abd-A_12636468     8.4357465               8.8590415               5.3886556            
   6  h_8641252          8.1749072               8.6258011               7.4384508            
   7  h_8639586          7.8994411               7.6511447               7.3466075            
   8  h_8639822          7.2544672               7.0234764               7.3466075            
   9  eve_5490138        7.0647428               10.164607               6.1278022            
  10  h_8640856          6.5545950               7.7908756               5.2962723            
  11  ko_21022077        6.4325818               6.1788898               5.0915014            
  12  salm_11455799      6.3768760               7.7387279               5.3421114            
  13  ko_21022227        6.3768760               7.7387279               5.0915014            
  14  salm_11455641      5.2183605               7.1046273               5.2550825            
  15  eve_5490044        5.2183605               7.1046273               5.2550825            
  16  kni_20630441       5.1246047               8.0838531               6.8528213            
  17  h_8640828          5.0217529               7.2785118               6.0359589            
  18  h_8641119          4.8583454               8.2268329               5.5066326            
  19  h_8644208          4.0381370               4.6349058               4.3027343            
  20  salm_11456017      3.8896507               8.0252591               5.0448746            
  21  Ubx_12598979       3.4957122               9.0232880               1.9771132            
  22  eve_5489953        3.3023505               5.0060901               5.3735996            
  23  h_8644086          3.0816148               5.1977576               6.7609780            
  24  eve_5489925        3.0360912               4.5092957               5.4462775            
  25  h_8639314          3.0071860               5.2226117               4.8345142            
  26  ko_21021992        2.9491848               2.4222092               2.7569117            
  27  hb_4520997         2.4805186               6.2458769               1.1274009            
  28  eve_5489850        2.3281535               6.4827401               5.5381674            
  29  h_8640881          2.3142736               8.2146978               -0.616774            
  30  eve_5489662        2.2469165               8.3509943               4.1233061            
  31  salm_11455985      1.9773764               5.9215477               3.5945198            
  32  eve_5489527        0.8999648               4.3374916               1.0847229            
  33  en_7044647         0.5993917               4.7453295               0.0278775            
  34  eve_5490095        0.4865330               7.5814288               5.5523137            
  35  eve_5489576        -2.575924               3.7206461               2.8235490            
  36  eve_5489783        -2.704274               -0.115181               3.4954824            
  37  h_8641003          -3.679820               0.4711237               -3.092882            
  38  h_8639464          -5.489224               2.3866095               4.5158304            
  39  h_8640919          -5.662034               -1.825309               -0.784895            
  40  h_8639520          -5.851846               -1.681512               4.5929048            
  41  eve_5489611        -6.393854               1.5106977               -2.049560            
  42  h_8641145          -7.269614               -0.384079               -0.610841            
  43  eve_5489809        -7.602008               -0.108621               -0.832976            
  44  hb_4520680         -7.870324               -3.019164               5.1081116            
  45  eve_5489820        -8.459755               0.7209356               0.2182020            
----------------------------------------------------------------------------------------------
 Recovery rate:          75%(34/45)              86%(39/45)              86%(39/45)           
----------------------------------------------------------------------------------------------


 No.  (-) control        Selex_matrix            Berman_matrix           Segal_PSSM           
----------------------------------------------------------------------------------------------
   1  eve_CDS_200        1.0553147               -3.020864               0.5785871            
   2  eve_CDS_220        -0.777373               3.3041710               -0.975570            
   3  eve_CDS_180        -2.247263               2.8199721               3.1348493            
   4  eve_CDS_260        -2.787675               2.7072307               -0.061348            
   5  eve_CDS_280        -4.248438               0.3859006               -0.857935            
   6  eve_CDS_20         -4.427810               -2.128509               2.0427529            
   7  eve_CDS_40         -4.588115               -1.405689               3.0898712            
   8  eve_CDS_120        -5.380996               -0.588201               -1.416701            
   9  eve_CDS_240        -6.116718               -0.205260               -0.011940            
  10  eve_CDS_160        -9.069754               -0.257291               -0.047272            
  11  eve_CDS_0          -9.184250               -3.419615               -3.591278            
  12  eve_CDS_140        -9.464690               -1.236760               3.4790370            
  13  eve_CDS_100        -10.00392               -0.407752               -2.922758            
  14  eve_CDS_80         -10.44789               -4.549708               1.8372679            
  15  eve_CDS_60         -16.32829               -4.979539               -4.402467            
----------------------------------------------------------------------------------------------
 False positive rate:    6%(1/15)                26%(4/15)               40%(6/15)            
----------------------------------------------------------------------------------------------


Ligand ID: Knirps   Threshold score: 0

 No.  Footprint Name     OneHybrid_matrix        Berman_matrix           Segal_PSSM           
----------------------------------------------------------------------------------------------
   1  eve_5487572        10.036687               8.5244732               6.0062039            
   2  eve_5487347        9.9039997               9.5037426               4.0465810            
   3  h_8639910          9.1955417               5.9820517               -1.796724            
   4  h_8639668          9.1437831               8.8632155               -8.972701            
   5  h_8639854          8.2760736               8.8760742               -6.155433            
   6  eve_5487617        7.6636390               9.2148165               1.3826007            
   7  eve_5487391        7.3272102               8.5352580               4.8806688            
   8  h_8638864          5.7562385               5.0894792               -2.506796            
   9  h_8638572          5.6211747               9.4810759               2.0620008            
  10  h_8639617          5.1510842               3.9267600               -9.618508            
  11  Kr_20730883        4.3048064               3.3787942               -1.439686            
  12  h_8639164          3.6423403               0.4405946               -4.898944            
  13  Ubx_12599840       3.2771163               2.0145315               -4.726790            
  14  h_8638499          3.0719443               2.3437008               -5.994245            
  15  h_8640868          2.6459555               2.0879319               6.4321835            
  16  eve_5487414        2.2859709               7.6945757               2.0740044            
  17  h_8639836          2.0753756               -0.976152               0.4850386            
  18  Ubx_12598892       1.9702037               1.9050115               0.1247100            
  19  h_8639069          1.6452000               2.7051098               -1.514537            
  20  Ubx_12598703       1.5947890               2.0384101               5.7830363            
  21  h_8639204          1.4748596               3.5523489               -4.772437            
  22  h_8639402          1.1016446               -0.187073               0.2647195            
  23  Ubx_12599332       0.7369820               -0.941682               -5.926651            
  24  h_8639053          0.4195767               2.9071040               -10.30127            
  25  h_8639095          0.2985901               -1.216246               -6.281819            
  26  h_8641320          -0.559095               5.2248646               -6.294450            
  27  h_8638756          -1.075716               5.6540943               4.2833805            
  28  h_8640834          -1.426912               2.1118105               4.6474151            
  29  h_8639263          -1.878056               0.9717580               -2.419408            
  30  h_8640805          -4.281435               0.0675387               3.2879290            
  31  Ubx_12600036       -4.730919               -0.030178               -2.663025            
  32  h_8639538          -5.443459               0.4405946               -6.452499            
  33  h_8639484          -6.002356               0.2087043               -1.177472            
----------------------------------------------------------------------------------------------
 Recovery rate:          75%(25/33)              84%(28/33)              42%(14/33)           
----------------------------------------------------------------------------------------------


 No.  (-) control        OneHybrid_matrix    Berman_matrix               Segal_PSSM           
----------------------------------------------------------------------------------------------
   1  eve_0              5.4226208               4.0574906               -3.299459            
   2  eve_CDS_240        5.1309847               5.5636069               -2.984735            
   3  eve_80             3.7051932               1.5436025               1.4652973            
   4  h_100              2.3946674               2.8736524               -3.044117            
   5  eve_CDS_40         1.3809673               -0.866926               -8.430416            
   6  h_120              0.9099147               -3.165954               -4.408316            
   7  eve_CDS_60         0.6575041               -2.175664               -2.295637            
   8  h_40               0.4963675               -0.659058               -4.462658            
   9  eve_CDS_180        0.3599392               2.1105987               3.3525957            
  10  h_280              -0.490636               0.0032735               0.1721590            
  11  eve_CDS_140        -0.497554               -0.176053               1.8647498            
  12  eve_CDS_0          -0.710846               1.2192380               4.9899442            
  13  eve_120            -0.906083               0.6828320               -6.191458            
  14  eve_100            -1.228872               -2.318185               3.0333712            
  15  eve_CDS_100        -1.682710               1.3331671               -6.418474            
  16  h_240              -1.685347               2.5683617               -8.205560            
  17  h_0                -1.720131               0.2980737               -7.632958            
  18  eve_200            -1.862505               -3.200124               -4.682347            
  19  h_60               -1.944147               0.4179278               0.2227685            
  20  eve_CDS_160        -2.043569               0.6828320               -3.784204            
  21  eve_40             -2.431163               -0.031389               -6.580445            
  22  eve_20             -2.702505               0.4191397               9.0233621            
  23  eve_160            -2.709406               4.7267150               4.8989874            
  24  eve_60             -2.746621               -2.171872               -7.959512            
  25  eve_CDS_260        -2.941330               1.7718564               0.7875777            
  26  eve_180            -3.015532               0.3440897               2.5338883            
  27  eve_CDS_280        -3.097812               -0.601728               -8.093633            
  28  eve_CDS_120        -3.192300               0.6496748               -0.390294            
  29  h_80               -3.585901               3.1388509               -0.011416            
  30  h_200              -3.908189               0.2980737               -1.675828            
  31  h_220              -3.908189               0.2980737               -1.675828            
  32  h_260              -4.284473               0.0259402               -6.484118            
  33  eve_CDS_220        -4.342924               -0.369837               -5.189943            
  34  h_300              -4.547241               2.1972956               -6.399825            
  35  eve_220            -5.577750               3.0567109               -3.368788            
  36  eve_140            -6.094589               -0.087213               -5.290916            
  37  h_140              -6.138583               -2.623476               -5.057522            
  38  h_20               -6.516852               -0.940327               -12.06100            
  39  eve_CDS_80         -6.568939               -1.129692               -4.042471            
  40  h_160              -7.112080               -0.770565               -5.095723            
  41  eve_CDS_20         -7.377405               0.4939962               -6.953047            
  42  eve_CDS_200        -7.874891               -1.398233               0.7985803            
----------------------------------------------------------------------------------------------
 False positive rate:    21%(9/42)               59%(25/42)              28%(12/42)           
----------------------------------------------------------------------------------------------


Ligand ID: Giant   Threshold score: 0

 No.  Footprint Name     Selex_matrix            Berman_matrix           Segal_PSSM           
----------------------------------------------------------------------------------------------
   1  abd-A_12636938     8.7677278               N/A                     5.3326673            
   2  Kr_20732894        8.6359086                                       5.6847903            
   3  Kr_20730905        7.3495014                                       9.6372090            
   4  eve_5489744        4.5221414                                       -0.016712            
   5  eve_5490013        2.1334815                                       3.6097636            
   6  eve_5489681        2.0529311                                       1.5434845            
   7  kni_20630775       -1.857373                                       -3.940312            
   8  kni_20630798       -2.206533                                       -2.913412            
----------------------------------------------------------------------------------------------
 Recovery rate:          75%(6/8)                N/A                     62%(5/8)             
----------------------------------------------------------------------------------------------


 No.  (-) control        Selex_matrix            Berman_matrix           Segal_PSSM           
----------------------------------------------------------------------------------------------
   1  eve_CDS_260        1.4324262               N/A                     0.3004162            
   2  eve_CDS_160        -0.400165                                       -8.723534            
   3  eve_CDS_60         -1.010872                                       -6.154958            
   4  eve_CDS_180        -1.911310                                       -4.541155            
   5  eve_CDS_100        -2.062146                                       -9.694348            
   6  eve_CDS_0          -2.632031                                       3.2098053            
   7  eve_CDS_280        -2.911930                                       -5.407172            
   8  eve_CDS_140        -3.358547                                       -11.48482            
   9  eve_CDS_40         -3.611286                                       -11.60369            
  10  eve_CDS_120        -3.789997                                       -9.044772            
  11  eve_CDS_240        -3.843019                                       -3.374842            
  12  eve_CDS_20         -3.986002                                       -5.130515            
  13  eve_CDS_80         -4.062556                                       -8.958537            
  14  eve_CDS_220        -4.100031                                       1.0408054            
  15  eve_CDS_200        -5.316124                                       -5.263589            
----------------------------------------------------------------------------------------------
 False positive rate:    6%(1/15)                N/A                     20%(3/15)            
----------------------------------------------------------------------------------------------


Ligand ID: Tailless   Threshold score: 0

 No.  Footprint Name     Raj_matrix              Berman_matrix           Segal_PSSM           
----------------------------------------------------------------------------------------------
   1  Kr_20730809        8.5439050               N/A                     8.2566579            
   2  h_8641201          8.5439050                                       8.2566579            
   3  kni_20630715       8.5439050                                       8.2566579            
   4  kni_20630380       6.9865945                                       5.9021808            
   5  Ubx_12527088       6.9622653                                       4.2034754            
   6  kni_20630597       6.9622653                                       4.2034754            
   7  hb_4526812         6.3679532                                       3.0151208            
   8  Kr_20730327        6.2491608                                       4.8082637            
   9  hb_4527486         5.6182022                                       -2.689264            
  10  kni_20630700       5.3659597                                       1.7629620            
  11  hb_4526653         5.1274019                                       5.7499954            
  12  h_8639318          5.0661181                                       4.7284976            
  13  hb_4527124         4.8204487                                       1.4284497            
  14  hb_4527522         4.7608636                                       3.3733841            
  15  kni_20630475       4.4257509                                       5.1710933            
  16  Kr_20730563        4.4094602                                       -0.147306            
  17  hb_4527235         4.2823011                                       5.5897490            
  18  Kr_20730904        4.1663350                                       -1.853486            
  19  hb_4527001         4.0989413                                       4.1541186            
  20  hb_4527313         3.9254656                                       -3.300041            
  21  Ubx_12526965       3.7815579                                       2.4081560            
  22  Ubx_12599285       3.6857728                                       -1.136009            
  23  kni_20630428       3.5331368                                       0.7609061            
  24  h_8639773          3.2726247                                       1.9192959            
  25  ems_9720720        3.1998917                                       0.9344582            
  26  Ubx_12599143       3.1403397                                       5.4569038            
  27  Kr_20730462        2.8865749                                       -0.100566            
  28  Kr_20730531        2.7355858                                       -0.071053            
  29  ems_9720620        2.1285712                                       6.0015862            
  30  h_8639156          1.8827516                                       -0.410941            
  31  h_8640904          1.7389956                                       0.2149866            
  32  h_8639596          1.4127842                                       1.3464290            
  33  Ubx_12526877       0.6094125                                       0.7609061            
  34  Kr_20730480        0.4831875                                       -3.846702            
  35  h_8639259          0.3256782                                       -0.737877            
  36  kni_20630516       -0.166281                                       0.2989959            
  37  hb_4527305         -1.339012                                       -4.144493            
----------------------------------------------------------------------------------------------
 Recovery rate:          94%(35/37)              N/A                     70%(26/37)           
----------------------------------------------------------------------------------------------


 No.  (-) control        Raj_matrix              Berman_matrix           Segal_PSSM           
----------------------------------------------------------------------------------------------
   1  hb_140             5.6078647               N/A                     7.4167404            
   2  hb_120             4.9116320                                       7.0853200            
   3  eve_CDS_60         4.3709770                                       0.1556016            
   4  hb_80              3.3358546                                       -1.719416            
   5  hb_100             3.2427082                                       3.5031608            
   6  eve_CDS_260        3.1060322                                       0.5805140            
   7  eve_CDS_0          3.0564420                                       4.6929521            
   8  hb_60              3.0326968                                       1.6461201            
   9  h_80               2.9963387                                       7.1185306            
  10  h_100              2.9613339                                       6.7679101            
  11  eve_CDS_20         2.5964747                                       -3.367290            
  12  h_40               2.4299767                                       1.5811219            
  13  hb_160             2.2207501                                       3.3729176            
  14  eve_CDS_200        1.9477941                                       2.5743398            
  15  hb_200             1.8655753                                       4.2612476            
  16  h_140              1.6905140                                       0.9301752            
  17  eve_CDS_220        1.6034179                                       -0.969825            
  18  hb_0               1.3161518                                       6.6380173            
  19  h_0                1.1532405                                       0.8497578            
  20  eve_CDS_240        1.0684048                                       2.4596899            
  21  eve_CDS_160        0.9955383                                       -2.646224            
  22  h_180              0.2479177                                       -0.160792            
  23  eve_CDS_280        0.0455500                                       1.4090044            
  24  eve_CDS_40         -0.008294                                       -1.469685            
  25  hb_40              -0.123793                                       0.0685831            
  26  hb_180             -0.174239                                       -3.337048            
  27  h_120              -0.593252                                       -5.514225            
  28  eve_CDS_140        -0.670425                                       -2.517206            
  29  h_20               -0.856727                                       -1.589870            
  30  h_60               -1.018302                                       -1.519078            
  31  h_160              -1.462603                                       -1.211890            
  32  eve_CDS_100        -1.479380                                       -4.765905            
  33  eve_CDS_80         -1.645430                                       -5.235514            
  34  hb_20              -1.990097                                       -0.961808            
  35  eve_CDS_120        -3.049721                                       -6.930982            
  36  eve_CDS_180        -3.085856                                       -3.860334            
----------------------------------------------------------------------------------------------
 False positive rate:    63%(23/36)              N/A                     52%(19/36)           
----------------------------------------------------------------------------------------------
