# Supplementary material for: Rearrangements of 2.5 Kilobases of Noncoding DNA from the Drosophila even-skipped Locus Define Predictive Rules of Genomic cis-Regulatory Logic
Source: PLoS Genet. 2013 Feb 28;9(2):e1003243. doi: 10.1371/journal.pgen.1003243 (PMC3585115; doi:10.1371/journal.pgen.1003243)
Supplement: Text S2 — Full Sequences First Identified in This Work. eve stripe 2 enhancer sequences identified in this work are listed in FASTA format. The abbreviation for each species name is shown in the sequence name. (TXT) [file pgen.1003243.s014.txt]

Text S2. Full sequences first identified in this work.

>eve_S2E(ore)
AATATAACCCAATAATTTGAGCTAGCTGGCGAAGGAGCGAAGGCATCCTACCCGGTTACCCGGTACTGCATAACAATGAAACGAAACTGGGACAGATCGGCGATGGTTTCTCGCTGTGTGTGCCGTGTTAATCCGTTTGCCATCAGCCAGATTATTAGTCAATTGCAGTCGCAGTTGCAGGGTTTCGCTCTCCTCGTCCTCGTTTCACTTTCGAGTTAGACTTTATTGCAGCATCTTGCAGCAACAATCGGCGCAGTTTGGTAACACGCTGTGCCCTTCCACTTTCCACTTTCCACCTTCCACCTTCCACGGCCCAATTCAGCGGATTTAGACGGAATCGACGAGGGACCCTGACTATGTTCCTATAATGAAAGCGAAACCGAAACCGAAACCGGGTTGCAAAGTCAGGGCATTCCATCGCTATAGCCATCGCCATCGCCATCTTCTGCGGGCGTTTGTTTGTTTGTTTGCTGGGATTAGCCAAGGGCTTGACTTGGAACCCAATCCCAATCCCAATCCCAATGCCAATGCCAATGCCAATCCCGATCGCAGTCGCAAACCCAATCCCATGCCCTTTTCATTAGAAAGTCATAAAAACACATAATAATGATGTCGAACGGATTAGGTACGCGCAAGTCCAGGCAGCGCAATTAACGGACTAGCAAACTGGGTTATTTATATTTTTTTATTTTGCGCCGACTTAGTCCTGATCCGCGAGCTTAACCCGTTTGAGCCGCAGCCGCAGGTAGTCCTTGGTCCTACCATTTTTATTCGCCCATCCCCATCCCCATCCTCGCTTGCGCAAGTGGCAAGTTCGCTGCCCCAGGAGGGGAGTGGAGGCACTCTGGCCACTGGCCCTGGTACAGTTGCCGCTGGGCATGATTATATCATCATAATAAATGTTT
>eve_S2E(tei)
AATATAACCCAATAATTTTAACTAGCTCGCAGGAGCGAGGCATCCTTCCCTTCCCGGTTACCCGGTACTGCATAACAATGAACCCGAAACTGGGACAGATCGGAGATGGTGACCGAGAAACACATCGCTGTGTGTGCCGTGTTAATCCGTTTGCCATCAGCCAGATTATTAGTCAATTGCAGTTGCAGAGTTTCGCTTTCGTCCTCGTTTCACTTTCGAGTTAGCCTTTATTGCAGCATCTTGAACAATCGGCGCAGTTTGGTAACACGCTGTGCCCTAGCCCTACTTTCCCCGGCCAATTCAGCGGATTTAGACGGAATCGAGGGACCCTGACTGCACTCGTTTCGTTATATGAAACCGAAAACAAAACCGTAACCGGGTTGCAAAGTCAGGGCATTCCGACGATCTGCCATATCCATTGCCATCGCCATCGCCATCGCCATCTTCTGCGGGCGTTTGTTTGTTTGTTTGCTGGGATTAGCCAAGGGCTTGACTTGGACCCCGATCGCAGTCGCAGTCACAGTCGCAGTCGCAGTCCCTTGCCCTTTTCATTAGAAAGTCATAAAAACACATAATAATGATGTCGAACGGATTAGGGACGCGACGCGCAAGTCCAGGCAGCGCAATTAACGGACTAGCGAACTGGGTTATTTTTTGCGCCGACTTAGCCCTGATCCGCGAGCTTAACCCGTTTGAGCCGGCAGTCGAGCAGGTACACAGTTCTGGCCCGCACTTTTTTCGCCCATCCATCCCCGCTTGCGCAAGTGGCAAGTTCGCTGCCCCACCAGAGGGGGAGTAGGAGTAGGAGGAGGAGGAGGCACTCTGGGCGCTGGCCTGGTACAGTCGCCGCTGGGCATGATTATATCATCATAATAAATGTTT
>eve_S2E(tak)
AATATAACCCAATAATTTTAACTAACTCGCAGCAGCGAGGAGATATCCTTCCTGGTTACCCGGTACTGCATAACAATGGAACCAGAGATCCCGAGATCGCAGATACATGGGTTCCTCGCTGTGTGTGCCCTGTTAATCCGTTTGCCATCAGCCAGATTATTAGTCAATTTCAGAGTTTCGCTTTCGTCCCGCTTTCGTTTCACTTTCGAGTTAGATTTTATTGCAGCATCTTGAACAATCGGTTCAGTTTGCCAGCACGCTGTGCTCTACTTTCCTCAAATTCGGCTTCAATTGAACGGAATTAAGGGGAACTGCAGGGCCGCGAGATCGAGGGACCCTGACTACGCACCGAAAACGGGGTTTACGAAGTCAGGGGATTCCGATATATGCTATCCTATCGCTTGTTTGTTTGTTTGCTGGGATTAGCCGAGGGCTTGACTTGGAACCCGGGCCTCTGCTGTCTGCCCTTTTCATTAGAAAGTCATAAAAACACATAATAATGATGTCGAAGGGATTAGGGCCTCGTATATGCAAGTCCAGGCCAGGCAGCGCAATTAACGGACTAGCGAAGTGGGTTATTTTTTGCGCCGACTTAACCCTGATCCCCGAGCTTAACCCGTTTGAGCCGCAGCAGGTAGCCTGCACTTTTTTTGCGCAAGTCCCAAGTTTGCTGCCCCAAAAAGGACACTCTTTCCCGGTACAGTTGCCTCTGGGCATGATTATATCATCATAATAAATGTTT
>eve_S2E(mau)
AATATAACCCAATAATTTGAAGTAACTCGCAGGAGCGAGGTATCCTTCCTGGTTACCCGGTACTGCATAACAATGGAACCCGAACCGTAACTGGGACAGATCGAAAAGCTGGCCTGGTTTCTCGCTGTGTGTGCCGTGTTAATCCGTTTGCCATCAGCCAGATTATTAGTCAATTGCAGTTGCAGCGTTTCGCTTTCGTCCTCGTTTCACTTTCGAGTTAGACTTTATTGCAGCATCTTGAACAATCGTCGCAGTTTGGTAACACGCTGTGCCCTACTTTCATTTAGAGGGAATCGAGGGACCCTGGACTCTAATCGCACAACGAAACCGGGTTGCGAAGTCAGGGCATTCCGCCGATCTAGCCATCTAGCCATCGCCATCTTCTGCGGGCGTTTGTTTGTTTGTTTGCTGGGATTAGCCAAGGGCTTGACTTGGAACCCAATCCCGATCCCTAGCCCGATCCCAATCCCAATCCCTTGACCTTTTCATTAGAAAGTCATAAAAACACATAATAATGATGTCGAAGGGATTAGGGGCGCGCAGGTTAAGGCCGCGCAATTAACGGACTAGCGAACTGGGTTATTTTTTTGCGCCGACTTAGCCCTGATCCGCGAGCTTAACCCGTCTTGAGCCGGACAGCAGGTAGTTGTGGGTGGACCCCACGACTTTTTTGGCCCAACCTCCAACCTAACTTGCGCAAGTGGCAAGTGGCCGGCTTGCTGGCCCAGGAGAGGAGGCACTATCGCCCTGGTACAGTTGGTACGCTGTGCATGATTATATCATCATAATAAATGTTT
>eve_S2E(sec)
AATATAACCCAATAATTTGAAGTAACTCGCAGGAGCGAGGTATCCTTCTTGGTTACCCGGTACTGCATAACAATGGAACCCGAACCGTAACTGGGACAGATCGAAAAGCTGGCCTGGTTTCTCGCTGTGTGTGCTGTGTTAATCCGTTTGCCATCAGCGAGATTATTAGTCAATTGCAGTTGCAGCGTTTCGCTTTCGTCCTCGTTTCACTTTCGAGTTAGACTTTATTGCAGCATCTTGAACAATCGTCACAGTTTGGTAACACGCTGTGCCCTACTTTCATTTAGACGGAATCGAGGGACCCTGGACTCTAATCGCAAAACGAAACCGGGTTGCCAAGTCAGGGCATTCCGCCGATCTAGCCATCGCCATCTTCTGCGGGCGTTTGTTTGTTTGTTTGCTGGGATTAGCCAAGGGCTTGACTTGGAACCCAATCCCGATCCCTAGCCCGATCCCAATCCCAATCCCTTGCCCTTTTCATTAGAAAGTCATAAAAACACATAATAATGATGTCGAAGGGATTAGGGGCGCGCAGGTTAGGGCCGCGCAATTAACGGACTAGCGAACTGGGTTATTTTTTGCGCCGACTTAGCCCTGATCCGCGAGCTTAACCCGTTTTGAGCCGGTCAGCAGGTAGTTGTGGGTGGACCCCACGACTTTTTTGGCCCAACCTCCAACCTAACTTGCGCAAGTGGCAAGTGGCCGGTTTGCTGGCCCAGGAGAGGAGGCACTATCGCCCTGGTACAGTTGGTACGCTGGGCATGATTATATCATCATAATAAATGTTT
>eve_S2E(per)
AATATAACCCAATAATTTTAACTAACTCGCAATGGACAGGGCAGTAGAGCAGTAGAGCATTGCAGGAAGGATGCATTACTCGGGAATGGAATGCATAACAATGGGCAAGGACCAGGGTTCCGTTTCGCGAGATGAGGTTCTTTGACGGTTCCTTGACGGTTCCCTGTGTGCTCTCTGCTCTGTGTTAATCCGTTTGCCATCAGCAAGATTATTAGTCAATTTTCATATTTCCAGTCGAGTCGCAGTTTTGGTTTCACTTTCCTCCTTTGCCACTTCTTGCCTTGCCTCATGTGGATGCCGATGCCGATGCCGTTGCCGTTGCCGTTGCCGACCGACGAGTTAGATTTTATTGCAGCATCTTGAACAATCAACTGGAATTTGGTAACATGCTGCGCGGCCTAACCCTGGAGATTGCTCTACTTTCGCCTCAATTGAATCGGAGTTAGGCGGAAGACGGCGGACCCTTGCAACCAAGGGTTGTCTCCTGGCCTCAGGAGTTTCCACAGTCAACGCTTTCGCTGGTTTGTTTATTTGTTTGTTTGTTTTAGCCAGGATTAGCCCGAGGGCTTGACTTGGAACCCGACCAAAGCCAAGGGCTTTAGGGCATGCTCAAGAGATCCCTATATCCCTATCCCTGTCGCGATCCCTAAACCGATCCCATTTAGCAATTTCATTAGAAAGTCATAAAACACACATAATAATGAGATGTCGAAGGGATTAAGATTAAGGGACGCACACACAGGCAGCAGGATC
>eve_S2E(ana)
AATATAACCCAATAATTTTAACTATGTCAACTCGCAAGGATATGCAAGGATGCAAGTTAGCCGTAACCGGACAATGGTGAAAGGTTGCTTGCTGGGTTCCAGGCCATGTTAATCCCTTTTCCATCATCCAGATTATTAGTCAATTTTCAATATGCGCGACCCAGTTTCATTTTCAGTTTCGGTTTCAGTTTGAGCCTGCCCTTTCGGATTTCACTTTTGCAGTGTCCTGGTTCCAGTTACCGGTTACCAGGTTACCAGGTTACCAGTTTCGAGTTAGATTTTATTGCAGCATCTTGAACAATCGACTCGAAGTTTGGTATTTGGTAACACGCTGGGTGCCCTTCTCTATGACTTTCAATTGAACCGAATTAAATGGAATTCCTTGGCCAGACAAACCAGAAAACCAGAAACGGGGTTGCAGAGTCAGAGTCAGGGCTTTCCGCTAGCTTGTTTGTTTGTTTGCTCGGATTAGCCTTAAGGCTTGACTTGGTCCTGGTCCTGGTCCAGGTCCCAATCCAGAGTCCCAAGCCTTCGCTGATTTCATTAGAAAGTTATAAAAACACATAATAATGACGTCGAAGGATTACGGGCCAGGCAGGCCAATTAACGGACTACGGCGGACCGGGTTATTTTTTTGCGCGGACTTAACCCTAATCCGCCAGCTCAGCCCTTTTTGAGCCGCTCCGTCGGCAGGTAGCTACCATCAACCACCCACTCCTCCACTGGCCGCCCCACTCGCCCCCAGAAATGGCATCTTTTTGGTACAGTTGCTCCTCCGGTCCGCTCGTCGTGATTATATCATCATAATAAATGTTT
>eve_S2E(vir)
AATATAACCCAATAATTTGAACTAACTCAACGACTGGGAGAGTTACTTAGTAATGCATAACAATGAGCGCAGTTGAGGCTGAAACTGAAATTGAAATGTTTGATGCCAAGGGTTTTGGCATTGACTAGAACTCGTCCTGGTCTGGTGTCCTGTGTGCTGTGTGCTGTGTCCTGTGCGTTAATCCGTTTGCCATCAGCGACATTATTAGTCGATTTTCTCAGTTTGGCTCAGTTTCACTTTCGCCTTGCGGATACGAGTTAGATTTTATTGCAGCATCTTGAACAATCGCTCGAACTTGGAACTGAATATGGATTTTGGACACATGCTGTGCTGCGATTGCTCTAGTTTTAGGCCTATGGCTAAGGTGATTTAGGCCGAAATTTTCATTGTCTTTTACTCAAGCTGACCGGGTTACCCTCAGGCAGCGACTTTCGATTTAACTTTCAGCAAACGACTTTAACTCCCTTTTCGACTTGCCGGACTTTCCACAGGCCACAACATTTTGTTTATTTGTTTATATTGTGGATTATAGAGAGAGAGAGAGAGGCAGACAGGGAGTGAGAGATAGAGAGAGAGAGGGGCTTTGGGCGCGCTGATCCACACGCATTTTCATTAGAAAGCCATAAAAACGCATAATTATGGCAACAGGGATTAGCCACACGCACATATATGTATATGTATATGACATAATTAGCGGATTCTGAAATTGGGTTATTTTTGCCTTCTTTTTTCTTGGCCCAGCTTAACCCTAAGCCAAACCCAAGCCTAGACCCAAGCAGGTAACGGCCAGGCGGACAGCTTACGCAAGCAAAACAAAAGTCAAATAAAGAAAAACTTTCAAGTTGGCAGCACTTTAGGTACCACCCCCCCCCACCCCCACCACCAATCCGTCGCCAGTGCTGCCCCATGTAAGTGCGCTGTGGGTACAGTTGCGCCTTTAGGCAACATGATTATATCATCATAATAAATGTTT
>eve_S2E(gri)
AATATAACCCAATAATTTGAACTAACTCACAGCAACAACAACTGGGAGAGTTACTTAGTAATGCATAACAATAAGTTGAGGCTGAAATTGAGACTGAAATGCTGTTTGCCGAAGGTTTTCAGCCACAACGTTTTTCCAAGGGTTCTCATCGGCATTGACTGGTTCAGAATCCTGTGCGTTAATCCGTTTTGCCATCAGCGACATTATTACTCTATTTTCCATTTCTCTCTAAAATTTGAACATTTTCTCAACCGTTTGCATATCCATTTCCATTTTCATTTTCCATTTTCACTTTCGCCTGCGGATACGAGTTAGATTTTATTGCAGCATCTTGAACAATCGCCTCAACTCGAACTCGAACTCGAACGCGAACTCGGAATTGGATGTGCAGTTTTGGAACCATGCTGGGTTTTGTTTGCTGTCATTGCTCTAGTTTTGCTTTCATTTCCTCACTCTTAGCTGGTGATTTTTAGGCAGAATTCCGCTGTCCTGGCATTGTCATTGAATCGCCGACCGGGTTACCCTCAAACTAGGTTTGAGTTTAACTTTCAACTTTAACATTACCAAAACCGACTTCAACTCCATTTTCGACTTTGCTGGCGGAGTTTCCACATGCCTCCGTTTTTGTTTATTTGTTTGTTTTGCGGATTTAGAGATTAGAGAAAAGGGGCCAATGGCTTTAGACTGATGCCTGATCTGCTCGCCTTTTCATTAGAAAGTCACACAAACGCATAATGATGACAAGGGGGATTAAGCTCACATACCTACACATAACCTAATTAGCGGATTTACAAATTGGTTTATTTTTTCCCTTTTTTTTATTGTAGTTGGTCTGCCCCAGCTTAAACCCAAGCCACTGCATCAGGCCAATCCAAAAAACCCGAGCAGGTATCAACTTACGCAAGCCAAAAAAAAAAGACAAAAGACAAAGAAAATATCATAATAACATTTCAGAGTTGGCAGCAACTCAGTTTCAGCGCCAGTAACTGCTCCCGGCCAGTAACTGCTCTCTGGGTACAGTTGCGCATTTTGGGCAACATGATTATATCATCATAATAAATGTTT
>eve_S2E(moj)
AATATAACCCAATAATTTTAACTAACTCACAACGACAACAACAACAGCAACAACAACAACAACAACAACAACTGGTTGAGTTACTTAGTAATGCATAACAATGAGAGCGAGAGACAGTGAAACCGAAATTGAAATTGAAATTGAGCGAGATCTGTAGGTTGAAGGTTTCCTTCATCCAGCCATCCATCCATCCAGCCATGGGTTTGGCATTGAGCTGCTTGTGCGTTAATCCGTTTGCCATCAGCGACATTATTAGTCGATTTTACAAAGATTTTGAGCAAACAGTTTTCACTTTCGAGTTAGATTTTATTGCAGCATCTTGAACAATCGCTGCGTCAGAGACAAACTAGGAAATTGGATGTGGATTTTGGACACACGCTGTGTCTCTCTACTCTCAGTCTGCACTCAGTCGCCGTGCTCTAGTTTCGCTCGACTAAGGTGATTTAGTTGGAATTGATGTCATGTCATTGTGTTTGACTCCGTGTTTGACCGGGTTACCCTCAGGCAGGCGACTTTAACTTTCAGTTTAAGCGGCGACTTTAACTCCCTTTTCGACTTTAGCTGCTGGCATTTGACGGGCCTTTCCGCAAAGGCCGCAACATCTTTGTTTGTTTGTTTATTTAGTGGATTAGACAGCAGAGAGCGAGGGAGAGGCAGAGAGAGAGGGCTGAGCAGAGCGGGGCTTGACTTGGTTGAACTTTTGGCGAACGGCTTTAGCCGCGCTTGATCCATAAGTCATAAACAGACATAATGATGACAAGGATTAGCTAAACACACACACACACGCATATATATATGGCATAATTAGCGTTTTCTGAAATTTGGTTTATTTTTGCCTTTTCTCCCTGAACAGCTTAAGCCTAAGCCAAAACCCTAGCCCAAAAACCCGCGCAGGTATCAAACACGCTTACGCAAGCAAAAAAAAAAAAGGAAAATAAAACAGCAAATACAACAAAAAACAAAAACTGGCAGCACTTTAGCTCGCTTTGCCTCCAGACGCGCCCCTCTCAATTGGCGCCCCCTTGTAACTGCGCTCTGGGTACAGTTGCGCCTTTAGGCAACATGATTATATCATCATAATAAATGTTT
>eve_S2E(wil)
AATATAACCCAATAATTTTAACTAACTCATGGAATGGGCAAACTAGAGCAGGAAGGATGCCTTAGTTACTTGGGAACTATGCTGAGGTAACAATAGGCCCTCTGGGCAATGGTTGAAGGTTACGTTAATCCGTTTGCCATCAGCAAGATTATTAGTCAATTTCAGATGAGTTTTTCACTTTTCCTCATCGTTGTTGCCTTTCGCTTTCCGCGGCGTTCCGACGAGTTAGATTTTATTGCAGCATCTTGAACAATCAACTTGGATTTGGTAACATGCTGCGCGATGTGCTCTCAATTTTTCCTTTCAATCCATATAGATGTATCCTTTGCATTTATAGAGAATTTTACCTTGACAAAGCCAAGCCAAAAGCAAACTAAATGTAACCAAGAGGCAATCGACTGACCGGGTTGCCTCTGGAGTTTCCACAACTTTGTTTATTTGTTATTTGTTTGCGGGATTAACTAGTCCTAGGGGCTTGACTTGAACTCTCTATCCCTGATCCCATTTGGCAACTTCATTAGAAAGTCATAAAAATGCATAATGATGTCGATGGGATTAGATGGGAATGGGAAGCGGGATGGGTCAGGTAGAGTAACCCCATCCAAACCGTTGGGCACTTGCTCCATCTTTAGCTGAAAGTACAGTTGCCACCACATCAAGACGCACATGATTGTATCATCATAATAAATGCTTTTCCTGAAACGGAAACTCTTCCCCCCGACTCCTCCCATCTCTCTTTCCCACAAAAACCAAACAAAATGGAAACTTTTCAAATTAAGTTTTCTAGCTACCCAAAAAAAAAAACATAAAAGCAAAGCCAAGTAAATATTTCATTATAATGGACATACACAAAAATGGTTACATTTTGGTGGGGGGAGGGGGGTTCGAAAACTTTGGGTTCATCCCTGGGACTGCGACTTCATCAAGTGTGAGTCTGTTAAACGTGCGGAATATTAAGACTTCATAAAAGGCGCAAATAATTTGGTTCACTGACGATCGATACTCTCAACCCAAACCCAGACCCATACCCAGACCAAGACCAACCACCAGCTATGACTTTGACTCTGGCAGAGAAGGCATTATGCCATATCATTCTTGAT
